# Supplementary material for: Low level of extra-pair paternity between nearest neighbors results from female preference for high-quality males in the yellow-rumped flycatcher (Ficedula zanthopygia)
Source: PLoS One. 2017 Mar 3;12(3):e0172713. doi: 10.1371/journal.pone.0172713 (PMC5336208; doi:10.1371/journal.pone.0172713)
Supplement: S1 Table — (XLSX) [file pone.0172713.s001.xlsx]

## Sheet: data from Mingju E
Year code	Within pair(W) or extra pair(E)	Nest ID	Date	Julian date	Total number of cubs per litter	Within-group offspring (WGO)	Extra-group offispring(EGO)	Earlier neighbour	distance within 700m	sychorny within 3	distance within 700m and sychorny within 3
2011	W	YRF11-1	2011.5.20	2455701	5	5	0	—	8	3	2
2011	E	YRF11-2	2011.5.24	2455706	5	2	3	YRF11-1	8	5	4
2011	W	YRF11-3	2011.5.22	2455704	7	7	0	YRF11-4	8	5	4
2011	W	YRF11-5	2011.5.28	2455710	5	5	0	YRF11-7	8	4	2
2011	W	YRF11-4	2011.5.21	2455703	1	1	0	—	10	5	4
2011	E	YRF11-6	2011.5.24	2455706	5	4	1	YRF11-1	9	5	5
2011	E	YRF11-7	2011.5.28	2455710	5	4	1	YRF11-6	9	4	4
2011	E	YRF11-8	2011.5.28	2455710	6	5	1	YRF11-9	6	4	2
2011	E	YRF11-9	2011.5.27	2455709	6	5	1	YRF11-8	6	6	4
2011	E	YRF11-10	2011.6.9	2455722	5	1	4	YRF11-11	5	0	0
2011	W	YRF11-11	2011.5.19	2455701	5	5	0	—	2	3	0
2011	W	YRF11-12	2011.5.26	2455708	6	6	0	—	7	6	3
2012	W	YRF12-19	2012.5.20	2456068	6	6	0	—	8	10	5
2012	E	YRF12-1	2012.5.19	2456067	7	5	2	YRF12-2	6	11	5
2012	E	YRF12-2	2012.5.18	2456066	5	4	1	YRF12-3	7	11	5
2012	E	YRF12-3	2012.5.19	2456067	5	4	1	YRF12-2	8	11	6
2012	E	YRF12-4	2012.5.26	2456074	5	4	1	YRF12-19	8	2	0
2012	W	YRF12-5	2012.5.29	2456077	5	5	0	—	0	2	1
2012	E	YRF12-6	2012.5.20	2456068	5	4	1	YRF12-14	4	10	2
2012	W	YRF12-7	2012.6.9	2456088	3	3	0	YRF12-10	5	0	0
2012	E	YRF12-8	2012.6.9	2456088	5	3	2	YRF12-10	4	11	2
2012	W	YRF12-9	201.5.20	2456068	4	4	0	YRF12-7	8	10	5
2012	E	YRF12-10	2012.6.3	2456082	7	6	1	YRF12-9	7	0	0
2012	W	YRF12-11	2012.5.18	2456066	5	5	0	—	8	11	5
2012	W	YRF12-12	2012.5.21	2456069	4	4	0	—	5	9	2
2012	E	YRF12-13	2012.5.14	2456062	6	4	2	YRF12-14	3	3	1
2012	E	YRF12-14	2012.5.13	2456061	4	2	2	—	3	2	1
2012	E	YRF12-15	2012.5.20	2456068	6	4	2	YRF12-16	4	10	2
2012	E	YRF12-16	2012.5.16	2456064	6	5	1	—	4	8	1
2012	W	YRF12-17	2012.5.17	2456065	5	5	0	—	4	11	2
2012	E	YRF12-18	2012.5.28	2456076	6	4	2	YRF12-15	4	2	1
2013	W	YRF13-25	2013.5.24	2456437	5	5	0	YRF13-19	14	16	7
2013	E	YRF13-21	2013.5.23	2456436	5	0	5	YRF13-14	13	15	6
2013	E	YRF13-14	2013.5.23	2456436	6	5	1	YRF13-21	13	15	6
2013	E	YRF13-19	2013.5.19	2456432	7	0	7	—	13	8	3
2013	E	YRF13-30	2013.6.1	2456445	4	3	1	YRF13-19	13	4	3
2013	E	YRF13-6	2013.5.27	2456440	6	4	2	YRF13-4	10	14	5
2013	E	YRF13-23	2013.5.28	2456441	4	2	2	YRF13-12	12	11	4
2013	E	YRF13-12	2013.5.19	2456432	6	5	1	YRF13-18	7	8	3
2013	E	YRF13-24	2013.5.16	2456429	5	2	2	YRF13-22	13	6	3
2013	E	YRF13-29	2013.6.3	2456447	5	4	1	YRF13-20	13	4	3
2013	E	YRF13-20	2013.5.21	2456434	7	4	3	—	14	10	6
2013	E	YRF13-16	2013.5.19	2456432	8	6	2	YRF13-3	13	8	3
2013	W	YRF13-26	2013.5.26	2456439	2	2	0	YRF13-22	13	15	6
2013	W	YRF13-11	2013.6.1	2456445	5	5	0	YRF13-4	13	4	3
2013	W	YRF13-4	2013.5.25	2456438	6	6	0	YRF13-22	12	16	6
2013	W	YRF13-31	2013.6.3	2456447	2	2	0	YRF13-2	14	4	3
2013	W	YRF13-2	2013.5.21	2456434	5	5	0	—	12	10	5
2013	W	YRF13-28	2013.5.25	2456438	6	6	0	YRF13-2	14	16	6
2013	W	YRF13-15	2013.5.28	2456441	5	5	0	YRF13-2	10	11	1
2013	W	YRF13-5	2013.5.17	2456430	6	6	0	—	11	6	3
2013	E	YRF13-1	2013.5.26	2456439	7	3	4	YRF13-22	10	15	5
2013	E	YRF13-22	2013.5.26	2456439	4	0	4	YRF13-4	13	15	6
2013	W	YRF13-10	2013.5.22	2456435	5	5	0	—	13	14	5
2013	W	YRF13-3	2013.5.14	2456427	6	6	0	—	14	3	3
2013	W	YRF13-13	2013.5.25	2456438	4	4	0	13-C109♂	13	16	7
2013	E	YRF13-7	2013.5.24	2456437	5	5	5	YRF13-20	11	16	7
2013	W	YRF13-27	2013.5.25	2456438	5	5	0	YRF13-7	8	16	4
2013	E	YRF13-32	2013.5.26	2456439	4	3	1	YRF13-27	4	15	2
2013	E	YRF13-9	2013.5.24	2456437	4	3	1	—	6	16	1
2013	W	YRF13-18	2013.5.17	2456430	5	5	0	—	7	6	2
2013	W	YRF13-8	2013.5.30	2456443	5	5	0	YRF12-16	6	5	1
2013	W	YRF13-33	2013.6.6	2456450	2	2	0	—	1	3	0
2013	E	YRF13-17	2013.6.7	2456451	4	3	1	YRF13-6	10	1	0

## Sheet: genotypes(2011-2012)
Nest No	Nest ID	Bird ID	Fhy428-a	Fhy428-b	Fhy444-a	Fhy444-b	Fhy450-a	Fhy450-b	Fhy226-a	Fhy226-b	Fhy341-a	Fhy341-b	Fhy310-a	Fhy310-b	Fhy344-a	Fhy344-b	Fhy415-a	Fhy415-b	Fhy429-a	Fhy429-b	Status	Heterogeneous	Queller and Goodnight's pairwise estimator with socia mate	Body length	Bill	Tarsus	Wing	Tail
1	YRF11-1	YRF11-1.1	280	284	454	458	467	471	245	249	214	214	288	288	366	396	324	328	355	371
1	YRF11-1	YRF11-1.2	284	284	438	458	447	467	249	249	214	226	288	288	366	378	328	332	347	355
1	YRF11-1	YRF11-1.3	284	284	454	454	447	467	249	253	210	226	288	288	378	396	332	336	347	347
1	YRF11-1	YRF11-1.4	284	284	454	454	447	467	245	249	214	214	288	288	366	378	332	336	347	347
1	YRF11-1	YRF11-1.5	280	284	438	438	467	467	245	249	214	214	288	288	378	396	324	328	355	371
1	YRF11-1	YRF11-1.F	280	284	438	454	467	467	249	249	214	226	288	288	366	378	328	336	355	347	F	0.00872093	0.761	112.07	7.96	19.54	73.11	44.05
1	YRF11-1	YRF11-1.M	288	284	454	454	447	471	253	253	214	226	288	288	366	366	324	332	347	371	M	0.00363372	0.761	119.65	7.96	19.54	73.11	44.05
2	YRF11-2	YRF11-2.1	292	300	446	490	447	463	249	249	214	226	288	288	366	382	324	336	343	343	mix-WPY	0.00214286
2	YRF11-2	YRF11-2.2	288	300	446	450	447	463	249	249	226	226	288	288	366	382	328	328	343	335	mix-WPY	0.00681818
2	YRF11-2	YRF11-2.3	284	292	450	450	439	447	249	249	214	226	288	288	366	382	336	340	339	343	mix-EPY	0.0107143
2	YRF11-2	YRF11-2.4	288	304	446	450	447	447	249	253	214	230	288	292	366	382	328	336	339	339	mix-EPY	0.00795455
2	YRF11-2	YRF11-2.5	288	300	446	446	447	463	249	249	226	226	288	288	366	382	324	328	0	0	mix-WPY	0.00595238
2	YRF11-2	YRF11-2.F	288	292	450	450	447	447	249	249	214	226	288	288	366	382	328	336	343	343	F	0.0100806	0.695	123.88	8.66	20.69	71.73	41.61
2	YRF11-2	YRF11-2.M	284	304	450	450	439	447	249	249	214	226	288	292	378	382	324	336	339	351	M	0.0075431	0.695	117.54	8.11	19.65	71.55	46.98
3	YRF11-3	YRF11-3.1	284	292	450	458	451	471	249	249	214	226	288	288	366	366	332	332	363	375
3	YRF11-3	YRF11-3.2	284	292	446	450	451	451	249	249	214	226	288	288	366	366	332	332	363	375
3	YRF11-3	YRF11-3.3	284	292	450	450	451	471	249	249	214	226	288	288	366	382	332	332	363	375
3	YRF11-3	YRF11-3.4	284	292	450	458	451	451	249	249	214	226	288	288	366	366	328	336	343	363
3	YRF11-3	YRF11-3.5	284	292	458	458	451	471	249	249	226	226	288	288	366	366	328	336	343	363
3	YRF11-3	YRF11-3.6	284	292	450	450	451	451	249	249	226	226	288	288	366	366	328	336	343	363
3	YRF11-3	YRF11-3.7	284	292	450	458	451	471	249	249	214	226	288	288	366	366	332	332	363	375
3	YRF11-3	YRF11-3.F	284	284	450	458	451	451	249	249	226	226	288	288	366	366	332	336	343	363	F	0.00707547	0.296	120.08	7.21	21.06	68.7	42.85
3	YRF11-3	YRF11-3.M	292	292	450	450	451	471	249	249	214	226	288	288	366	378	328	332	363	375	M	0.00589623	0.296	118.38	7.21	21.06	68.7	42.85
4	YRF11-4	YRF11-4.1	284	288	446	490	439	451	249	249	200	210	288	288	378	386	332	332	331	343
4	YRF11-4	YRF11-4.F	284	288	446	458	439	439	249	249	210	214	288	288	370	386	328	332	331	351	F	0.00670498	0.393	110.01	9.41	20.2	68.87	44.79
4	YRF11-4	YRF11-4.M	292	292	454	454	0	0	249	249	214	226	288	288	366	378	332	336	339	343	M	0.0125	0.393	113.92	9.41	20.2	68.87	44.79
5	YRF11-5	YRF11-5.1	300	300	454	458	447	471	249	249	214	220	288	292	366	378	336	340	359	363
5	YRF11-5	YRF11-5.2	288	300	438	450	447	471	249	249	210	226	288	288	366	378	328	340	359	387
5	YRF11-5	YRF11-5.3	280	288	438	458	447	471	249	249	214	226	288	288	386	386	328	332	339	387
5	YRF11-5	YRF11-5.4	280	288	454	458	447	463	249	249	210	220	288	292	366	386	328	332	339	387
5	YRF11-5	YRF11-5.5	288	300	438	450	0	0	249	249	214	226	288	288	366	378	328	340	359	387
5	YRF11-5	YRF11-5.F	280	300	450	458	463	471	249	249	220	226	288	292	366	366	332	340	339	359	F	0.00625	0.456	116.84	7.75	19.33	64.22	38.69
5	YRF11-5	YRF11-5.M	288	300	438	454	447	451	249	249	214	226	288	288	378	386	328	336	363	387	M	0.00553797	0.456	110.44	7.75	19.33	64.22	38.69
6	YRF11-6	YRF11-6.1	280	288	458	458	451	451	249	249	200	226	288	288	366	366	324	328	367	379	mix-EPY	0.00444444
6	YRF11-6	YRF11-6.2	284	288	450	450	451	451	249	249	226	226	288	288	366	382	324	328	351	379	mix-EPY	0.00373134
6	YRF11-6	YRF11-6.3	280	284	446	454	451	451	249	253	200	226	288	288	366	382	328	328	355	367	mix-WPY	0.00511945
6	YRF11-6	YRF11-6.4	280	288	458	482	443	451	249	249	226	226	288	288	366	382	324	328	367	379	mix-EPY	0.00535714
6	YRF11-6	YRF11-6.5	284	288	458	458	451	451	249	253	200	226	288	288	366	382	324	328	351	379	mix-EPY	0.00340136
6	YRF11-6	YRF11-6.F	280	284	454	458	439	451	249	249	226	226	288	288	366	382	328	328	351	367	F	0.00726744	0.259	112.12	10.72	19.34	70.32	43.56
6	YRF11-6	YRF11-6.M	288	288	458	458	443	447	249	249	214	226	288	292	366	382	324	328	0	0	M	0.0111607	0.259	116.88	7.72	19.34	70.32	43.56
7	YRF11-7	YRF11-7.1	284	288	446	446	451	475	253	253	230	230	288	288	378	382	328	336	335	347	mix-EPY	0.00612745
7	YRF11-7	YRF11-7.2	284	296	446	454	439	475	249	249	214	226	288	288	370	386	328	336	335	347	mix-EPY	0.00331439
7	YRF11-7	YRF11-7.3	284	288	446	454	439	459	249	249	230	230	288	292	366	370	324	340	335	347	mix-EPY	0.00767544
7	YRF11-7	YRF11-7.4	284	288	446	450	451	451	249	249	214	226	288	292	370	366	324	332	0	0	mix-WPY	0.0220588
7	YRF11-7	YRF11-7.5	284	288	446	454	451	459	249	253	214	230	288	288	378	382	324	328	347	335	mix-EPY	0.0135135
7	YRF11-7	YRF11-7.F	288	296	446	446	439	451	249	249	214	230	288	288	370	382	324	336	347	347	F	0.00664894	0.395	106.17	7.11	17.31	65.56	42.52
7	YRF11-7	YRF11-7.M	284	284	446	498	459	475	253	259	226	230	288	292	366	378	328	340	335	335	M	0.00211098	0.395	124.13	7.43	19.44	66.9	47.08
8	YRF11-8	YRF11-8.1	304	288	446	454	447	489	249	249	220	226	288	288	386	386	328	336	355	387	mix-EPY	0.00187032
8	YRF11-8	YRF11-8.2	304	288	446	446	447	447	249	249	226	226	288	292	386	386	328	336	355	387	mix-EPY	0.00294118
8	YRF11-8	YRF11-8.3	304	288	446	446	447	447	249	249	226	226	288	292	366	382	328	336	323	355	mix-WPY	0.00309406
8	YRF11-8	YRF11-8.4	288	304	446	446	447	447	249	249	226	226	288	288	366	382	336	340	339	355	mix-EPY	0.00510204
8	YRF11-8	YRF11-8.5	288	304	446	450	447	455	249	249	216	226	288	288	366	366	320	340	355	355	mix-EPY	0.00598086
8	YRF11-8	YRF11-8.6	288	304	454	454	447	447	249	249	214	226	288	292	366	366	336	340	339	387	mix-EPY	0.00182749
8	YRF11-8	YRF11-8.F	304	304	446	454	447	447	249	249	216	226	288	292	366	386	328	340	339	355	F	0.00612245	0.733	122.08	9.06	20.68	67.41	47.28
8	YRF11-8	YRF11-8.M	288	288	0	0	447	451	249	253	216	226	288	288	366	386	328	340	355	387	M	0.00352941	0.733	120.96	7.11	17.31	65.56	42.52
9	YRF11-9	YRF11-9.1	284	292	454	470	455	471	249	253	226	226	288	288	366	366	328	336	343	343	mix-WPY	0.00762195
9	YRF11-9	YRF11-9.2	292	296	454	470	455	471	253	253	214	220	288	288	366	366	328	328	335	359	mix-EPY	0.00438596
9	YRF11-9	YRF11-9.3	292	296	454	470	447	455	253	253	226	226	288	288	366	366	328	328	335	359	mix-EPY	0.014386
9	YRF11-9	YRF11-9.4	284	292	466	470	455	471	253	253	220	226	288	288	366	366	328	336	343	343	mix-EPY	0.0384679
9	YRF11-9	YRF11-9.5	284	296	454	470	447	455	253	253	220	226	288	288	366	366	328	336	335	343	mix-EPY	0.00955414
9	YRF11-9	YRF11-9.6	288	292	466	470	435	455	253	253	214	226	288	288	366	366	328	328	335	359	mix-EPY	0.00434028
9	YRF11-9	YRF11-9.F	284	292	454	466	455	455	253	253	214	226	288	288	366	366	328	336	343	359	F	0.00744048	0.429	109.49	7.43	19.44	66.9	47.08
9	YRF11-9	YRF11-9.M	292	296	470	470	435	447	253	253	220	226	288	288	366	366	328	328	335	359	M	0.00518135	0.429	119.07	9.06	20.68	67.41	47.28
10	YRF11-10	YRF11-10.1	284	284	450	490	451	499	249	253	214	226	288	288	366	366	332	336	323	363	mix-WPY	0.00105634
10	YRF11-10	YRF11-10.2	284	284	438	490	459	459	249	249	214	226	288	288	366	366	332	340	343	371	mix-WPY	0.00108225
10	YRF11-10	YRF11-10.3	284	284	454	458	447	459	249	249	214	226	288	288	366	366	332	336	323	371	mix-WPY	0.00190549
10	YRF11-10	YRF11-10.4	284	284	438	490	451	499	249	249	214	226	288	292	378	378	332	340	343	371	mix-WPY	0.00099734
10	YRF11-10	YRF11-10.5	284	284	0	0	459	459	249	249	216	226	288	288	366	366	332	336	323	323	mix-EPY	0.0172414
10	YRF11-10	YRF11-10.F	284	284	438	490	447	447	249	249	214	226	288	292	366	378	336	340	323	343	F	0.00175234	0.395	109.23	8.12	19.85	68.4	40.55
10	YRF11-10	YRF11-10.M	292	300	438	438	447	447	249	249	200	226	288	288	362	366	328	328	363	395	M	0.00224719	0.395	115.71	8.12	19.85	68.4	40.55
11	YRF11-11	YRF11-11.1	284	304	450	490	447	447	249	249	216	226	288	288	378	378	328	332	355	363
11	YRF11-11	YRF11-11.2	280	292	450	450	435	455	249	253	216	226	288	288	378	386	324	340	351	351
11	YRF11-11	YRF11-11.3	284	304	450	450	451	451	245	249	210	226	288	288	378	378	328	332	355	363
11	YRF11-11	YRF11-11.4	284	304	446	490	435	455	249	249	210	226	288	288	378	378	328	332	355	363
11	YRF11-11	YRF11-11.5	284	292	450	490	435	455	249	249	216	226	288	288	370	378	328	332	355	363
11	YRF11-11	YRF11-11.F	280	284	446	450	435	447	249	253	210	216	288	288	378	386	324	328	351	355	F	0.0246914	0.244	119.29	6.27	19.73	67.53	44.72
11	YRF11-11	YRF11-11.M	292	304	498	498	455	459	249	249	214	226	288	288	366	378	332	340	355	363	M	0.0104167	0.244	117.41	6.27	19.73	67.53	44.72
12	YRF11-12	YRF11-12.1	280	284	446	470	447	451	249	253	210	226	288	288	378	386	324	332	347	395
12	YRF11-12	YRF11-12.2	280	284	454	458	451	459	249	249	210	226	288	288	366	386	324	332	379	395
12	YRF11-12	YRF11-12.3	284	292	446	470	447	451	249	249	226	226	288	288	386	386	324	328	347	371
12	YRF11-12	YRF11-12.4	280	284	454	458	447	451	249	253	210	226	288	288	366	386	324	332	379	395
12	YRF11-12	YRF11-12.5	280	292	446	458	447	451	249	249	210	226	288	288	366	378	324	328	347	379
12	YRF11-12	YRF11-12.6	284	292	446	470	447	451	249	253	210	226	288	288	366	386	324	328	347	371
12	YRF11-12	YRF11-12.F	284	292	446	458	451	451	249	249	226	226	288	288	366	386	328	332	347	395	F	0.00170765	0.35	117.12	8.73	19.54	70.49	40.5
12	YRF11-12	YRF11-12.M	280	284	446	446	447	459	253	253	210	226	288	288	378	386	324	324	379	379	M	0.00833333	0.35	115.3	8.73	19.54	70.49	40.5
13	YRF12-1	YRF12-1.1	284	288	450	450	451	471	253	253	226	226	288	288	366	378	328	332	327	339	mix-WPY	0.00694444
13	YRF12-1	YRF12-1.2	288	296	450	450	435	459	249	253	226	234	288	288	366	378	328	336	327	339	mix-WPY	0.00652985
13	YRF12-1	YRF12-1.3	280	288	450	458	451	451	249	253	220	226	288	288	366	378	332	348	327	327	mix-EPY	0.0103448
13	YRF12-1	YRF12-1.4	292	304	446	450	451	451	245	249	226	226	288	288	366	378	328	332	327	327	mix-EPY	0.014881
13	YRF12-1	YRF12-1.5	280	304	450	458	451	451	249	253	220	226	288	288	366	366	332	348	331	343	mix-EPY	0.00549451
13	YRF12-1	YRF12-1.6	288	292	450	458	451	459	249	253	226	226	288	288	366	366	0	0	327	327	mix-EPY	0.025
13	YRF12-1	YRF12-1.7	280	288	450	458	451	451	249	253	220	226	288	288	366	366	332	348	331	343	mix-EPY	0.0103448
13	YRF12-1	YRF12-1.F	288	304	450	450	451	459	249	253	226	226	288	288	366	378	328	332	327	331	F	0.0117187	0.305	112.89	8.07	19.15	68.48	47.84
13	YRF12-1	YRF12-1.M	280	292	446	458	451	451	249	249	220	226	288	288	366	366	328	348	327	343	M	0.00510204	0.305	118.7	8.07	19.15	68.48	47.84
14	YRF12-2	YRF12-2.1	288	304	450	458	447	463	249	249	216	226	288	288	366	366	324	336	339	363	mix-EPY	0.014298
14	YRF12-2	YRF12-2.2	284	292	438	458	447	463	245	249	226	230	288	288	366	366	324	340	355	355	mix-EPY	0.00595238
14	YRF12-2	YRF12-2.3	284	304	450	458	463	467	249	249	216	226	288	288	366	366	324	336	339	339	mix-EPY	0.00690608
14	YRF12-2	YRF12-2.4	288	292	438	454	447	447	249	253	226	230	288	288	366	366	324	340	359	363	mix-EPY	0.0104167
14	YRF12-2	YRF12-2.5	284	288	438	454	463	463	249	249	220	226	288	288	366	366	324	332	359	363	mix-WPY	0.0128866
14	YRF12-2	YRF12-2.F	284	288	454	458	447	463	249	253	220	226	288	288	366	366	324	324	339	363	F	0.00655022	0.229	121.18	7.87	18.05	67.25	47.14
14	YRF12-2	YRF12-2.M	292	304	438	450	447	467	249	249	216	230	288	288	366	366	336	340	339	339	M	0.00555556	0.229	117.08	7.87	18.05	67.25	47.14
15	YRF12-2	YRF12-3.1	284	300	438	450	451	463	249	253	214	220	288	288	366	366	328	332	0	0	mix-EPY	0.00980392
15	YRF12-3	YRF12-3.2	284	300	438	450	471	471	249	249	214	220	288	288	366	366	324	332	359	359	mix-EPY	0.008
15	YRF12-3	YRF12-3.3	284	300	438	450	451	451	249	249	214	220	288	288	378	382	328	332	331	359	mix-WPY	0.00479233
15	YRF12-3	YRF12-3.4	284	288	438	450	471	471	249	249	214	214	288	288	366	378	324	332	343	359	mix-EPY	0.00801282
15	YRF12-3	YRF12-3.5	300	304	438	450	451	471	249	249	214	220	288	288	378	382	324	332	0	0	mix-EPY	0.00887574
15	YRF12-3	YRF12-3.F	284	304	438	450	471	471	249	249	214	226	288	288	366	378	324	328	359	343	F	0.00543478	0.393	113.77	9.2	18.65	63.11	44.93
15	YRF12-3	YRF12-3.M	288	300	438	450	0	0	249	249	220	226	288	288	366	366	336	340	359	359	M	0.0117647	0.393	115.4	7.89	19.54	62.15	38.06
16	YRF12-4	YRF12-4.1	284	284	454	458	451	451	249	249	200	226	288	288	382	382	328	340	343	371	mix-EPY	0.00246914
16	YRF12-4	YRF12-4.2	284	284	454	458	451	451	249	249	200	226	288	288	366	382	328	328	0	0	mix-EPY	0.00316456
16	YRF12-4	YRF12-4.3	284	288	454	450	451	471	249	249	214	226	288	288	366	366	320	328	327	371	mix-WPY	0.00232919
16	YRF12-4	YRF12-4.4	284	284	458	458	451	451	249	249	216	226	288	288	366	382	328	340	0	0	mix-EPY	0.016
16	YRF12-4	YRF12-4.5	284	284	454	454	451	451	249	249	214	214	288	288	366	386	328	328	335	395	mix-EPY	0.0005
16	YRF12-4	YRF12-4.F	284	284	454	454	451	451	249	249	200	226	288	288	366	382	328	328	335	371	F	0.0013465	0.493	120.32	9.02	19.36	65.13	40.11
16	YRF12-4	YRF12-4.M	284	284	458	458	451	451	249	249	214	214	288	288	382	386	328	340	343	395	M	0.00104749	0.493	118.24	8.39	19.03	63.89	50.04
17	YRF12-5	YRF12-5.1	284	300	438	450	451	463	249	249	226	226	288	288	366	386	328	332	387	387
17	YRF12-5	YRF12-5.2	288	300	438	438	451	463	249	249	220	226	288	288	366	386	320	332	339	339
17	YRF12-5	YRF12-5.3	288	300	438	450	447	463	249	249	226	226	288	288	366	386	320	332	339	339
17	YRF12-5	YRF12-5.4	284	284	438	458	451	463	249	249	220	226	288	288	366	366	328	340	339	387
17	YRF12-5	YRF12-5.5	284	288	438	438	451	463	249	249	220	226	288	288	366	386	320	340	339	339
17	YRF12-5	YRF12-5.F	284	288	438	458	463	463	249	249	226	226	288	288	366	366	320	328	339	387	F	0.00143678	0.351	128.1	7.81	19.21	69.57	42.97
17	YRF12-5	YRF12-5.M	284	300	438	450	447	451	249	249	220	226	288	288	366	386	332	340	339	339	M	0.00655022	0.351	129.17	9.02	19.36	65.13	40.11
18	YRF12-6	YRF12-6.1	284	288	438	438	455	447	249	249	214	226	288	288	366	386	328	328	395	395	mix-WPY	0.00641026
18	YRF12-6	YRF12-6.2	284	284	458	462	455	463	249	249	220	226	288	288	366	366	332	332	379	379	mix-EPY	0.0258621
18	YRF12-6	YRF12-6.3	284	292	438	462	455	463	249	249	220	226	288	288	366	366	332	332	351	395	mix-EPY	0.00186846
18	YRF12-6	YRF12-6.4	284	284	438	438	455	463	249	283	220	226	288	288	366	366	332	340	379	379	mix-EPY	0.0030303
18	YRF12-6	YRF12-6.5	284	300	438	438	451	451	249	249	214	226	288	288	366	386	324	328	359	395	mix-EPY	0.00236742
18	YRF12-6	YRF12-6.F	284	284	438	462	455	455	249	249	200	226	288	288	366	366	328	332	379	395	F	0.00262467	0.276	120.97	8.37	19.98	66.89	39.63
18	YRF12-6	YRF12-6.M	284	292	438	438	463	463	249	249	210	220	288	288	366	370	332	340	351	355	M	0.0192308	0.276	131.62	8.29	19.01	65.66	38.52
19	YRF12-7	YRF12-7.1	284	288	438	438	0	0	249	249	200	214	288	288	366	366	336	336	343	363
19	YRF12-7	YRF12-7.2	288	288	462	462	463	463	249	249	214	220	288	288	366	366	336	340	343	343
19	YRF12-7	YRF12-7.3	284	288	446	462	0	0	249	249	214	220	288	288	366	366	336	336	343	343
19	YRF12-7	YRF12-7.F	284	288	462	462	0	0	249	249	200	214	288	288	366	366	336	336	343	363	F	0.00490196	0.371	111.62	8.17	18	62.42	41.61
19	YRF12-7	YRF12-7.M	288	288	446	446	463	463	249	249	214	220	288	288	366	366	336	340	343	343	M	0.0384615	0.371	109.23	7.81	19.21	69.57	42.97
20	YRF12-8	YRF12-8.1	284	296	438	438	447	463	253	253	220	226	288	288	366	366	336	344	383	327	mix-EPY	0.0113751
20	YRF12-8	YRF12-8.2	284	296	438	438	447	463	249	253	214	226	288	288	366	378	336	340	0	0	mix-EPY	0.00833333
20	YRF12-8	YRF12-8.3	284	296	438	438	447	451	249	253	220	226	288	288	366	366	336	340	0	0	mix-WPY	0.0219298
20	YRF12-8	YRF12-8.4	284	284	438	438	451	463	249	253	214	226	288	288	366	366	324	340	383	359	mix-WPY	0.00440141
20	YRF12-8	YRF12-8.5	284	284	438	450	447	451	249	253	214	226	288	288	366	366	332	336	383	383	mix-EPY	0.014881
20	YRF12-8	YRF12-8.F	284	284	438	438	451	463	249	253	214	220	288	288	366	366	332	340	383	383	F	0.0133929	0.477	116.84	8.39	19.03	63.89	50.04
20	YRF12-8	YRF12-8.M	284	284	438	442	447	471	249	253	226	226	288	288	378	378	336	336	371	371	M	0.00493421	0.477	116.84	8.37	19.98	66.89	39.63
21	YRF12-9	YRF12-9.1	284	288	446	462	451	451	249	249	214	214	288	288	366	378	328	332	367	387
21	YRF12-9	YRF12-9.2	284	304	438	454	451	471	253	253	214	214	288	288	366	378	324	336	367	383
21	YRF12-9	YRF12-9.3	284	284	438	454	451	471	249	249	214	214	288	288	366	378	324	336	367	383
21	YRF12-9	YRF12-9.4	284	304	438	438	451	471	249	249	214	214	288	288	366	378	324	336	367	383
21	YRF12-9	YRF12-9.F	284	284	462	462	471	471	249	253	214	214	288	288	366	378	324	332	367	367	F	0.00892857	0.298	109.13	7.89	19.54	62.15	38.06
21	YRF12-9	YRF12-9.M	284	288	0	0	447	451	253	253	200	214	288	288	378	378	328	336	383	387	M	0.0162338	0.298	117.58	8.17	18	62.42	41.61
22	YRF12-10	YRF12-10.1	288	300	438	462	447	455	249	249	226	226	288	288	366	378	332	336	359	363	mix-EPY	0.00625
22	YRF12-10	YRF12-10.2	284	300	438	438	451	455	249	287	210	226	288	288	366	386	336	336	363	379	mix-EPY	0.00228311
22	YRF12-10	YRF12-10.3	284	292	438	438	447	459	249	249	226	226	288	288	366	366	332	336	343	379	mix-WPY	0.00263158
22	YRF12-10	YRF12-10.4	288	288	438	438	451	455	249	245	226	226	288	288	366	378	328	332	359	387	mix-EPY	0.00512295
22	YRF12-10	YRF12-10.5	284	300	438	438	447	459	253	253	210	226	288	288	366	386	336	336	363	379	mix-EPY	0.00381098
22	YRF12-10	YRF12-10.6	284	300	438	454	451	459	249	249	226	226	288	288	366	386	336	336	363	379	mix-EPY	0.00405844
22	YRF12-10	YRF12-10.7	288	288	438	438	451	455	249	249	226	226	288	288	366	378	328	332	363	387	mix-EPY	0.00531915
22	YRF12-10	YRF12-10.F	284	288	438	438	455	459	249	249	226	226	288	288	366	366	332	336	359	379	F	0.0078125	0.334	117.54	8.07	18.11	66.12	36.03
22	YRF12-10	YRF12-10.M	288	300	438	454	447	451	249	249	210	210	288	288	378	386	328	336	363	387	M	0.00535714	0.334	120.53	8.39	19.03	63.89	50.04
23	YRF12-11	YRF12-11.1	284	288	458	462	451	467	249	249	200	226	288	288	362	378	332	336	355	371
23	YRF12-11	YRF12-11.2	284	288	450	450	451	467	249	249	200	226	288	288	366	378	332	336	331	371
23	YRF12-11	YRF12-11.3	284	284	458	458	451	451	249	249	214	226	288	288	366	378	328	336	331	351
23	YRF12-11	YRF12-11.4	284	288	458	458	451	467	249	249	214	226	288	288	362	366	332	336	331	371
23	YRF12-11	YRF12-11.5	284	288	458	458	451	467	249	249	200	226	288	288	366	366	332	336	331	371
23	YRF12-11	YRF12-11.F	284	288	450	458	451	451	249	249	226	226	288	288	366	378	328	332	351	371	F	0.00520833	0.325	111	8.82	19.5	65.81	40.7
23	YRF12-11	YRF12-11.M	280	284	458	458	467	467	249	249	200	214	288	288	362	366	328	336	331	363	M	0.00379939	0.325	114.22	8.82	19.5	65.81	40.7
24	YRF12-12	YRF12-12.1	284	288	454	450	451	467	249	249	216	226	288	292	366	382	328	336	363	379
24	YRF12-12	YRF12-12.2	284	288	454	450	451	463	249	249	200	216	288	288	366	366	328	336	387	387
24	YRF12-12	YRF12-12.3	284	288	438	454	451	467	249	249	216	226	288	288	366	366	332	336	395	395
24	YRF12-12	YRF12-12.4	284	288	438	454	451	467	249	253	200	226	288	288	366	366	328	336	371	375
24	YRF12-12	YRF12-12.F	280	288	438	454	451	451	249	249	200	216	288	288	366	366	328	328	0	0	F	0.0120192	0.373	108.9	9.19	21.11	64.05	43.71
24	YRF12-12	YRF12-12.M	284	284	446	454	463	467	249	249	216	226	288	292	366	366	336	336	0	0	M	0.0204082	0.373	117.01	9.19	18.88	64.05	46
25	YRF12-13	YRF12-13.1	280	284	450	454	447	459	249	249	210	214	288	288	366	382	324	332	351	371	mix-EPY	0.00767544
25	YRF12-13	YRF12-13.2	280	292	450	450	451	451	249	249	200	214	288	288	366	366	324	328	367	371	mix-WPY	0.0107527
25	YRF12-13	YRF12-13.3	284	284	450	454	447	451	249	249	210	214	288	288	366	366	328	332	367	371	mix-EPY	0.0625
25	YRF12-13	YRF12-13.4	284	292	450	450	451	459	249	249	214	214	288	288	366	382	328	328	367	367	mix-WPY	0.0078125
25	YRF12-13	YRF12-13.5	280	288	450	474	447	447	249	249	200	210	288	288	366	382	324	336	339	371	mix-EPY	0.00277264
25	YRF12-13	YRF12-13.6	288	288	450	458	463	463	249	249	200	216	288	288	366	366	328	328	367	371	mix-EPY	0.00892857
25	YRF12-13	YRF12-13.F	280	284	450	450	459	459	249	249	200	214	288	288	366	382	324	328	351	371	F	0.00300481	0.314	115.4	7.46	17.73	65.03	42.1
25	YRF12-13	YRF12-13.M	284	288	454	454	447	463	249	249	210	210	288	288	366	366	332	336	339	351	M	0.00925926	0.314	128.76	7.46	17.73	65.03	42.1
26	YRF12-14	YRF12-14.1	284	288	434	442	447	463	249	253	214	214	288	288	378	386	336	336	375	375	mix-EPY	0.0120192
26	YRF12-14	YRF12-14.2	284	288	478	442	447	451	249	253	214	214	288	288	378	378	324	336	371	375	mix-WPY	0.00398936
26	YRF12-14	YRF12-14.3	284	288	434	442	447	451	249	253	214	226	288	288	366	378	336	336	355	375	mix-EPY	0.00875
26	YRF12-14	YRF12-14.4	284	300	458	442	447	451	249	253	214	226	288	288	378	386	324	328	359	379	mix-WPY	0.00684932
26	YRF12-14	YRF12-14.F	284	288	450	442	447	463	253	253	214	214	288	288	378	378	328	336	375	379	F	0.0104167	0.926	115.71	7.98	19.21	63.56	41.42
26	YRF12-14	YRF12-14.M	284	288	434	470	0	0	249	249	214	214	288	288	362	366	336	336	331	355	M	0.00210084	0.926	117.97	7.98	19.21	63.56	41.42
27	YRF12-15	YRF12-15.1	284	288	450	450	0	0	249	249	200	200	288	288	366	386	336	340	351	363	mix-WPY	0.00694444
27	YRF12-15	YRF12-15.2	284	284	434	434	463	463	253	283	210	214	288	288	366	386	324	348	363	363	mix-WPY	0.00211416
27	YRF12-15	YRF12-15.3	284	284	434	434	447	459	249	283	200	210	288	288	366	366	336	348	351	363	mix-EPY	0.00296209
27	YRF12-15	YRF12-15.4	284	284	454	454	447	459	249	283	214	214	288	288	366	386	336	336	351	363	mix-EPY	0.0021692
27	YRF12-15	YRF12-15.5	284	292	454	454	447	459	249	283	214	214	288	288	366	386	328	336	351	351	mix-EPY	0.0127352
27	YRF12-15	YRF12-15.6	284	284	434	434	447	459	253	283	200	210	288	288	366	386	336	348	351	363	mix-EPY	0.00327511
27	YRF12-15	YRF12-15.F	284	284	454	454	459	459	283	283	200	214	288	288	366	386	324	336	351	351	F	0.00529661	0.287	106.29	8.52	18.49	65.14	46.23
27	YRF12-15	YRF12-15.M	284	292	454	458	447	447	249	283	210	210	288	288	366	366	328	336	351	363	M	0.0034626	0.287	118.66	8.52	18.49	65.14	46.23
28	YRF12-16	YRF12-16.1	284	284	438	450	463	463	249	253	214	214	288	288	366	366	328	336	351	371	mix-EPY	0.00641026
28	YRF12-16	YRF12-16.2	292	292	438	454	463	467	249	249	214	214	288	288	366	366	332	340	375	383	mix-EPY	0.01
28	YRF12-16	YRF12-16.3	284	284	438	450	463	467	249	253	214	226	288	288	366	366	332	336	371	375	mix-EPY	0.0270455
28	YRF12-16	YRF12-16.4	284	284	438	454	463	467	249	249	214	226	288	288	366	366	328	336	351	371	mix-EPY	0.00568182
28	YRF12-16	YRF12-16.5	284	292	450	454	463	467	249	253	214	226	288	288	366	366	328	340	351	383	mix-EPY	0.00491573
28	YRF12-16	YRF12-16.6	292	292	438	438	451	467	249	249	214	226	288	288	366	378	328	340	383	383	mix-WPY	0.00581395
28	YRF12-16	YRF12-16.F	284	292	438	450	459	467	249	249	214	226	288	288	366	366	336	340	371	383	F	0.0133929	0.901	118.95	7.41	20.5	68.97	40.54
28	YRF12-16	YRF12-16.M	284	292	450	454	463	463	253	253	214	226	288	288	366	366	328	332	351	375	M	0.00612745	0.901	116.96	7.41	20.5	68.97	40.54
29	YRF12-17	YRF12-17.1	292	296	438	438	0	0	249	249	226	226	288	288	366	382	332	336	355	367
29	YRF12-17	YRF12-17.2	292	296	438	450	0	0	249	249	226	226	288	288	366	366	332	336	355	367
29	YRF12-17	YRF12-17.3	284	284	438	438	0	0	249	249	216	226	288	288	378	382	332	344	0	0
29	YRF12-17	YRF12-17.4	284	284	438	438	0	0	249	253	200	226	288	288	366	366	332	336	0	0
29	YRF12-17	YRF12-17.F	284	296	438	438	0	0	249	249	226	226	288	288	366	382	332	332	355	355	F	0.0153846	0.301	108.41	8.51	18.74	63.7	37.92
29	YRF12-17	YRF12-17.M	0	0	438	438	450	458	0	0	216	226	288	288	366	366	324	328	367	367	M	0.0166667	0.301	119.47	8.51	18.74	63.7	37.92
30	YRF12-18	YRF12-18.1	284	288	438	454	451	451	249	253	210	214	288	288	366	378	324	328	343	343	mix-EPY	0.012931
30	YRF12-18	YRF12-18.2	280	284	438	454	451	451	241	249	210	226	288	288	366	366	324	328	335	343	mix-EPY	0.00892857
30	YRF12-18	YRF12-18.3	280	284	438	450	451	451	249	253	210	214	288	288	366	378	336	336	327	343	mix-WPY	0.0101351
30	YRF12-18	YRF12-18.4	284	288	438	450	435	459	249	253	210	226	288	288	366	378	336	344	327	343	mix-EPY	0.00543478
30	YRF12-18	YRF12-18.5	284	288	438	454	451	459	249	249	210	226	288	288	366	378	324	328	343	347	mix-WPY	0.00911458
30	YRF12-18	YRF12-18.6	0	0	438	434	451	451	0	0	214	226	288	288	366	378	328	328	343	347	mix-EPY	0.0125
30	YRF12-18	YRF12-18.F	280	284	438	438	451	459	249	249	214	226	288	288	366	378	328	336	343	347	F	0.00565611	0.369	116.96	8.55	20.35	63.21	41.16
30	YRF12-18	YRF12-18.M	284	284	438	454	451	451	249	249	214	210	288	288	366	378	324	332	343	343	M	0.00833333	0.369	111.62	8.07	18.11	66.12	36.03
31	YRF12-19	YRF12-19.1	284	300	474	474	447	451	249	249	210	214	288	288	366	378	328	344	355	375
31	YRF12-19	YRF12-19.2	284	288	454	474	447	447	253	253	214	226	288	288	366	378	324	332	327	375
31	YRF12-19	YRF12-19.3	288	300	438	438	447	451	249	253	214	226	288	288	366	378	332	344	327	355
31	YRF12-19	YRF11-19.4	284	288	438	438	447	447	249	253	214	214	288	288	366	378	324	332	327	375
31	YRF12-19	YRF11-19.5	288	300	474	474	447	451	249	249	210	214	288	288	366	378	332	344	327	355
31	YRF12-19	YRF11-19.6	284	300	474	474	447	451	249	253	210	226	288	288	366	378	328	344	355	375
31	YRF12-19	YRF12-19.F	284	300	438	474	447	451	249	253	210	214	288	288	378	382	324	344	355	375	F	0.00331126	0.464	111.89	8.29	19.01	65.66	38.52
31	YRF12-19	YRF12-19.M	284	288	446	446	447	447	249	249	214	226	288	288	366	366	328	332	327	375	M	0.0016129	0.464	125.3	8.55	20.35	63.21	41.16

## Sheet: genotypes(2013)
Nest No	Nest ID	Bird ID	341a	341b	344a	344b	415a	415b	450a	450b	321a	321b	463a	463b	444a	444b	453a	453b	429a	429b	458a	458b	Status	Heterogeneous	Queller and Goodnight's pairwise estimator with socia mate	Body length	Bill	Tarsus	Wing	Tail
32	YRF13-1	YRF13-1.F	200	212	366	362	324	328	459	459	270	270	222	222	450	450	363	363	370	370	338	338	F	0.0107759	0.227	116.92	8.08	18.84	65.95	43.69
32	YRF13-1	YRF13-1.M	200	212	362	362	320	336	455	467	258	266	194	198	446	446	359	363	342	342	310	310	M	0.009375	0.227	118.42	8.96	20.03	70.97	45.98
32	YRF13-1	YRF13-1.1	200	212	362	366	320	324	0	0	258	262	194	194	450	446	359	363	370	370	310	318	mix-EPY	0.0243056
32	YRF13-1	YRF13-1.2	200	200	362	366	320	324	455	459	258	270	198	198	414	414	363	363	362	370	310	318	mix-EPY	0.01875
32	YRF13-1	YRF13-1.3	200	212	366	382	324	324	451	459	270	270	194	194	438	438	363	363	370	418	314	318	mix-WPY	0.00179598
32	YRF13-1	YRF13-1.4	212	212	366	366	324	328	455	459	270	270	194	194	438	450	363	363	350	398	314	318	mix-WPY	0.00200321
32	YRF13-1	YRF13-1.5	212	212	366	382	324	328	447	447	270	270	222	222	438	450	363	363	346	346	314	318	mix-WPY	0.00925926
32	YRF13-1	YRF13-1.6	200	200	362	382	328	336	455	459	268	266	194	222	446	450	359	363	342	442	310	318	mix-EPY	0.000791975
32	YRF13-1	YRF13-1.7	200	224	358	366	324	324	451	459	270	270	194	222	438	450	359	363	358	370	306	318	mix-WPY	0.00413223
33	YRF13-2	YRF13-2.F	212	224	366	366	324	328	0	0	270	270	182	182	438	438	367	367	402	402	310	314	F	0.0170455	0.237	113.89	7.84	17.65	65.27	36.28
33	YRF13-2	YRF13-2.M	212	212	366	378	332	340	447	447	270	274	174	202	450	474	363	367	358	362	306	310	M	0.00490196	0.237	117.12	7.47	19.16	68.41	44.98
33	YRF13-2	YRF13-2.1	212	224	366	378	324	332	447	471	270	274	174	174	474	474	363	363	362	402	310	338
33	YRF13-2	YRF13-2.2	192	196	358	366	328	340	463	463	270	270	202	202	450	450	367	367	358	358	306	314
33	YRF13-2	YRF13-2.3	212	212	366	370	324	340	447	471	270	274	174	182	450	450	367	367	338	398	306	306
33	YRF13-2	YRF13-2.4	212	224	358	366	324	340	447	447	270	270	182	202	438	450	367	367	338	398	306	310
33	YRF13-2	YRF13-2.5	192	196	358	366	328	332	447	471	270	274	174	174	438	450	367	367	362	362	310	314
34	YRF13-3	YRF13-3.F	212	212	366	378	328	332	447	463	262	270	190	190	438	450	359	367	0	0	306	306	F	0.00717213	0.204	123.58	7.95	19.98	67.7	43.01
34	YRF13-3	YRF13-3.M	216	220	362	362	328	340	0	0	270	270	174	194	454	458	363	367	338	362	310	314	M	0.00591216	0.204	128.1	7.62	18.99	70.1	47.17
34	YRF13-3	YRF13-3.1	212	216	362	366	328	328	459	463	262	270	194	194	458	458	359	367	362	378	306	310
34	YRF13-3	YRF13-3.2	212	220	362	366	332	340	447	447	262	270	190	194	438	454	359	363	338	338	306	342
34	YRF13-3	YRF13-3.3	212	220	362	378	332	340	463	463	262	270	190	194	450	454	363	363	338	338	306	338
34	YRF13-3	YRF13-3.4	216	224	362	366	328	328	447	463	270	270	174	190	438	454	359	367	362	378	310	338
34	YRF13-3	YRF13-3.5	216	224	362	378	328	332	463	463	270	270	174	174	438	454	363	367	338	362	306	310
34	YRF13-3	YRF13-3.6	212	220	362	378	328	340	447	447	270	270	190	194	450	454	363	363	338	378	306	342
35	YRF13-4	YRF13-4.M	212	224	362	366	332	344	447	447	262	270	186	186	438	450	363	363	334	362	322	318	F	0.00533537	0.281	120.73	8.1	19.02	65.8	37.99
35	YRF13-4	YRF13-4.F	200	224	362	366	336	336	451	467	270	294	178	206	434	470	359	367	330	354	310	314	M	0.00216346	0.281	120.97	8.19	20.44	70.09	46.01
35	YRF13-4	YRF13-4.1	224	224	362	386	332	336	451	451	262	270	178	186	438	470	363	363	334	354	318	318
35	YRF13-4	YRF13-4.2	200	212	362	366	332	336	451	451	270	266	178	178	438	470	363	363	334	354	318	318
35	YRF13-4	YRF13-4.3	224	224	362	386	332	336	467	467	262	270	198	186	434	450	363	363	330	334	310	318
35	YRF13-4	YRF13-4.4	200	212	362	386	336	344	467	467	262	266	178	178	434	450	363	363	330	354	310	318
35	YRF13-4	YRF13-4.5	212	220	362	366	336	344	447	467	262	266	186	206	434	438	363	363	354	354	314	318
35	YRF13-4	YRF13-4.6	212	224	362	386	332	332	447	451	262	266	186	206	450	470	363	363	334	354	310	318
36	YRF13-5	YRF13-5.F	212	212	378	378	328	336	447	463	270	270	230	230	450	450	359	363	374	378	306	310	F	0.013587	1.073	119.02	7.85	19.44	68.29	51.03
36	YRF13-5	YRF13-5.M	212	224	366	366	324	324	447	451	270	270	194	194	438	438	363	363	358	358	306	314	M	0.0133929	1.073	124.42	8.08	19.19	72.05	43.17
36	YRF13-5	YRF13-5.1	212	224	378	378	324	328	451	463	270	270	194	194	438	438	359	363	378	418	306	310
36	YRF13-5	YRF13-5.2	224	224	366	378	324	328	451	463	270	270	194	230	438	438	359	363	378	418	306	314
36	YRF13-5	YRF13-5.3	212	212	366	378	324	336	447	451	270	270	194	230	438	438	363	363	358	374	306	310
36	YRF13-5	YRF13-5.4	224	224	366	378	324	328	447	451	270	270	194	230	438	450	363	363	378	418	306	314
36	YRF13-5	YRF13-5.5	212	224	366	378	324	328	451	451	270	270	194	194	438	438	359	363	378	418	310	314
36	YRF13-5	YRF13-5.6	224	224	366	374	324	336	451	463	270	270	194	194	438	450	359	363	374	418	338	342
37	YRF13-6	YRF13-6.F	212	216	366	378	324	328	447	459	262	262	182	182	458	458	363	363	346	390	338	342	F	0.00264085	0.261	111.54	7.81	18.59	65.3	44.15
37	YRF13-6	YRF13-6.M	224	224	370	370	336	336	447	451	270	270	174	186	446	454	363	363	342	342	310	318	M	0.0138889	0.261	116.04	7.75	18.61	71.15	44.76
37	YRF13-6	YRF13-6.1	220	224	370	378	324	336	447	459	262	270	186	186	454	454	363	363	342	390	306	310	mix-EPY	0.0025436
37	YRF13-6	YRF13-6.2	212	212	370	378	328	336	447	451	262	266	186	186	446	458	363	363	342	346	306	310	mix-EPY	0.0208333
37	YRF13-6	YRF13-6.3	212	212	366	366	324	336	447	447	262	266	186	186	446	454	363	363	342	390	306	310	mix-WPY	0.00196541
37	YRF13-6	YRF13-6.4	220	220	366	382	328	336	451	459	262	266	186	186	446	446	363	363	342	346	310	318	mix-EPY	0.0125
37	YRF13-6	YRF13-6.5	212	212	366	366	328	336	447	459	262	266	186	186	446	458	363	363	342	346	310	318	mix-WPY	0.0133929
37	YRF13-6	YRF13-6.6	212	220	378	378	324	336	447	451	262	266	174	174	446	458	363	363	390	406	306	318	mix-EPY	0.00892857
38	YRF13-7	YRF13-7.F	212	220	366	366	340	340	447	471	262	262	194	194	458	458	363	363	366	366	310	314	F	0.00315126	0.266	108.51	8.09	19.02	63.13	48.88
38	YRF13-7	YRF13-7.M	228	224	366	366	336	336	471	471	266	270	182	198	450	470	367	367	370	386	310	338	M	0.00347222	0.266	115.29	7.73	18.13	68.59	45.38
38	YRF13-7	YRF13-7.1	212	220	366	366	336	332	447	447	270	270	186	194	446	458	363	363	370	370	310	314
38	YRF13-7	YRF13-7.2	220	224	366	378	328	336	459	471	262	270	186	186	446	458	363	363	370	370	314	314
38	YRF13-7	YRF13-7.3	220	220	366	366	336	340	459	471	262	262	186	194	454	454	363	363	366	370	314	314
38	YRF13-7	YRF13-7.4	212	224	366	366	328	340	459	471	262	270	182	182	458	458	363	363	366	370	310	314
38	YRF13-7	YRF13-7.5	212	220	366	378	336	340	459	471	262	270	186	186	446	458	363	363	366	370	310	314
39	YRF13-8	YRF13-8.F	204	220	370	378	332	328	447	459	258	266	198	202	438	458	359	363	362	370	306	314	F	0.00872093	0.212	121.56	8.33	18.84	67.98	41.99
39	YRF13-8	YRF13-8.M	216	216	378	390	332	336	447	459	266	266	182	190	438	450	363	363	378	410	306	310	M	0.00451031	0.212	116.97	8.29	18.04	69.11	41.08
39	YRF13-8	YRF13-8.1	220	220	370	390	324	332	447	447	258	266	186	190	438	458	359	363	370	410	310	314
39	YRF13-8	YRF13-8.2	204	216	378	390	324	336	459	459	266	266	186	190	438	438	363	363	370	370	306	314
39	YRF13-8	YRF13-8.3	204	216	370	390	328	328	447	459	266	266	182	202	438	458	363	363	362	410	338	342
39	YRF13-8	YRF13-8.4	204	216	370	390	324	332	447	447	266	266	178	182	438	450	359	363	370	410	310	314
39	YRF13-8	YRF13-8.5	220	220	378	378	328	332	447	459	258	266	186	190	438	450	363	363	362	410	310	314
40	YRF13-9	YRF13-9.F	212	220	366	366	320	340	459	467	258	258	174	178	450	450	363	363	322	346	310	338	F	0.00641026	0.239	117.4	8.41	20..12	64.19	37.7
40	YRF13-9	YRF13-9.M	212	212	378	390	328	336	447	447	258	266	174	178	482	482	363	363	342	370	310	314	M	0.00551471	0.239	118.11	7.6	18.34	67.83	43.78
40	YRF13-9	YRF13-9.1	212	212	366	378	324	336	459	459	258	266	174	178	450	482	363	363	346	370	310	314	mix-EPY	0.00352823
40	YRF13-9	YRF13-9.2	212	220	366	390	324	336	467	467	258	266	174	178	482	482	363	363	322	342	310	310	mix-EPY	0.00474684
40	YRF13-9	YRF13-9.3	212	220	366	378	328	336	455	467	258	274	178	194	458	458	359	359	342	346	310	338	mix-WPY	0.00462963
40	YRF13-9	YRF13-9.4	212	212	366	378	324	336	447	459	258	266	170	174	450	450	363	363	346	370	310	310	mix-EPY	0.00551471
41	YRF13-10	YRF13-10.F	212	212	366	366	328	328	499	499	266	266	186	190	454	454	363	367	346	366	310	310	F	0.00457317	1.079	113.83	7.55	19.02	66.54	41.14
41	YRF13-10	YRF13-10.M	220	236	378	378	324	340	463	463	266	266	190	214	434	434	359	363	370	418	306	318	M	0.00168919	1.079	112.07	7.78	19.3	68.5	43.68
41	YRF13-10	YRF13-10.1	212	220	366	366	324	328	463	463	266	266	186	190	434	454	363	367	346	418	310	318
41	YRF13-10	YRF13-10.2	212	220	378	378	324	328	0	0	266	266	186	190	454	462	359	367	366	418	310	318
41	YRF13-10	YRF13-10.3	212	220	382	378	324	328	451	491	266	266	190	214	454	462	363	363	366	418	310	318
41	YRF13-10	YRF13-10.4	212	220	378	374	328	340	451	491	266	266	186	190	434	454	363	367	366	370	306	310
41	YRF13-10	YRF13-10.5	212	236	378	378	328	340	0	0	266	266	186	190	434	454	359	363	366	370	306	310
42	YRF13-11	YRF13-11.F	216	220	366	366	324	332	471	471	266	266	198	198	454	458	359	363	366	374	310	318	F	0.025	1.117	108.96	6.59	18.95	65.16	39.78
42	YRF13-11	YRF13-11.M	212	220	366	366	332	332	447	447	266	266	186	210	450	450	363	363	334	426	326	342	M	0.00042735	1.117	114.91	7.47	18.03	66.16	44.16
42	YRF13-11	YRF13-11.1	212	216	366	366	332	332	425	451	266	266	186	202	450	454	363	363	366	426	310	326
42	YRF13-11	YRF13-11.2	216	220	366	366	332	332	447	447	266	266	182	186	450	454	363	363	366	426	338	338
42	YRF13-11	YRF13-11.3	212	220	366	366	332	332	471	471	266	266	206	210	454	454	363	363	374	426	310	326
42	YRF13-11	YRF13-11.4	220	220	366	366	332	332	0	0	266	266	202	210	450	454	359	363	374	374	310	326
42	YRF13-11	YRF13-11.5	212	216	366	366	332	332	447	447	266	266	202	210	450	450	359	363	334	366	310	342
43	YRF13-12	YRF13-12.F	212	216	366	366	332	336	459	463	266	266	178	182	454	454	363	367	382	382	338	342	F	0.00625	1.087	122.28	7.93	17.81	67.68	45.08
43	YRF13-12	YRF13-12.M	204	220	366	378	316	316	455	455	266	266	174	182	446	454	363	367	338	378	310	314	M	0.00324074	1.087	115.63	7.9	18.49	70.24	45.26
43	YRF13-12	YRF13-12.1	212	220	366	378	316	336	463	463	266	266	178	182	446	454	363	367	378	378	310	366	mix-EPY	0.00182292
43	YRF13-12	YRF13-12.2	204	216	366	378	316	336	463	463	266	266	178	182	454	458	363	363	378	382	310	366	mix-EPY	0.00180785
43	YRF13-12	YRF13-12.3	204	212	366	366	316	332	455	459	266	266	178	182	454	458	363	363	378	382	338	366	mix-EPY	0.00599315
43	YRF13-12	YRF13-12.4	216	220	366	378	316	332	463	463	266	266	178	182	454	458	363	363	378	382	366	366	mix-EPY	0.012931
43	YRF13-12	YRF13-12.5	216	220	366	366	332	336	463	499	258	266	182	194	458	458	363	363	334	334	338	366	mix-WPY	0.00258621
43	YRF13-12	YRF13-12.6	216	220	366	366	320	328	455	459	266	266	178	182	454	446	363	363	338	382	338	366	mix-EPY	0.00241713
44	YRF13-13	YRF13-13.F	196	196	370	370	320	336	455	463	266	266	178	182	458	458	363	367	338	338	338	366	F	0.0131579	0.231	123.54	8.12	19.48	65.13	44.63
44	YRF13-13	YRF13-13.M	212	224	362	366	328	336	467	467	258	266	174	198	450	446	367	367	382	382	366	366	M	0.00681818	0.231	124.68	7.7	18.32	66.82	37.46
44	YRF13-13	YRF13-13.1	224	224	366	370	320	332	0	0	266	266	182	190	458	458	367	367	362	394	338	366	mix-EPY	0.00822368
44	YRF13-13	YRF13-13.2	196	212	366	370	324	328	451	499	266	266	182	198	458	458	367	367	402	402	306	314	mix-EPY	0.00191327
44	YRF13-13	YRF13-13.3	196	220	362	362	332	340	451	491	266	266	182	198	450	474	367	363	382	402	310	318	mix-WPY	0.00387168
44	YRF13-13	YRF13-13.4	196	212	362	366	324	340	451	467	266	266	194	198	450	450	367	367	382	402	366	366	mix-EPY	0.00474684
45	YRF13-14	YRF13-14.F	216	216	366	366	332	336	459	459	266	266	186	190	438	438	363	367	362	378	366	370	F	0.015625	0.288	118.48	7.99	19.19	65.31	45.5
45	YRF13-14	YRF13-14.M	212	220	366	366	316	336	463	471	258	266	170	202	434	434	363	367	326	346	366	366	M	0.00344488	0.288	116.79	7.63	19.95	69.32	38.42
45	YRF13-14	YRF13-14.1	212	216	366	366	316	332	495	499	266	266	170	190	438	438	363	363	326	378	366	366	mix-EPY	0.00147406
45	YRF13-14	YRF13-14.2	212	216	366	366	316	332	459	471	258	266	198	202	438	450	363	363	326	378	366	366	mix-EPY	0.0020933
45	YRF13-14	YRF13-14.3	216	220	366	366	336	336	471	471	266	266	190	202	434	438	363	363	346	362	338	342	mix-EPY	0.0111607
45	YRF13-14	YRF13-14.4	216	220	366	366	316	332	459	471	266	266	198	202	438	450	363	363	326	378	338	342	mix-EPY	0.00212379
45	YRF13-14	YRF13-14.5	212	220	366	366	328	336	459	459	270	270	190	198	438	458	363	363	362	410	338	366	mix-WPY	0.00163043
45	YRF13-14	YRF13-14.6	216	220	366	366	316	328	463	463	270	270	178	198	434	438	363	363	326	378	366	366	mix-EPY	0.00152439
46	YRF13-15	YRF13-15.F	208	212	366	366	324	332	459	463	266	266	198	198	458	458	363	367	354	354	338	370	F	0.00440141	0.237	118.88	7.6	18.1	68.14	43.13
46	YRF13-15	YRF13-15.M	212	212	370	370	328	336	451	459	270	270	190	194	414	442	367	367	346	346	338	370	M	0.00256148	0.237	118.95	8.18	18.54	67.71	43.31
46	YRF13-15	YRF13-15.1	208	212	366	366	328	332	451	463	270	270	194	194	414	458	363	363	346	354	338	366
46	YRF13-15	YRF13-15.2	208	212	366	366	328	332	459	459	270	270	194	194	414	462	363	363	346	354	306	338
46	YRF13-15	YRF13-15.3	208	212	366	366	328	332	451	463	270	270	190	194	414	458	363	367	346	354	314	338
46	YRF13-15	YRF13-15.4	208	212	366	370	324	336	451	459	270	270	190	190	414	458	367	367	366	374	306	314
46	YRF13-15	YRF13-15.5	212	212	366	366	324	336	459	463	266	270	194	194	414	450	363	363	346	366	306	314
47	YRF13-16	YRF13-16.F	208	212	366	366	332	336	451	467	270	274	202	202	434	438	363	363	346	378	314	338	F	0.00364583	0.265	106.38	7.18	18.41	63.31	39.67
47	YRF13-16	YRF13-16.M	208	216	366	366	328	328	463	463	258	258	202	198	434	438	359	363	370	378	310	338	M	0.00625	0.265	122.08	7.59	18.7	67.49	42.41
47	YRF13-16	YRF13-16.1	216	216	366	366	328	336	451	451	298	318	190	190	438	450	363	363	378	378	314	338	mix-WPY	0.00337838
47	YRF13-16	YRF13-16.2	216	216	362	366	336	340	467	467	298	318	182	182	410	450	363	363	378	382	314	314	mix-WPY	0.00244141
47	YRF13-16	YRF13-16.3	212	216	366	366	328	336	0	0	298	318	202	202	438	438	359	363	378	378	338	342	mix-EPY	0.00976563
47	YRF13-16	YRF13-16.4	212	212	366	366	328	332	463	463	270	318	202	202	414	438	359	363	378	378	310	314	mix-EPY	0.00170765
47	YRF13-16	YRF13-16.5	208	208	366	366	328	332	463	463	270	298	202	202	414	438	363	363	346	378	314	338	mix-EPY	0.00168011
47	YRF13-16	YRF13-16.6	208	220	362	366	336	332	451	487	270	274	178	202	414	434	363	363	354	378	314	338	mix-EPY	0.00248894
47	YRF13-16	YRF13-16.7	208	208	366	366	328	336	463	467	250	274	202	202	414	438	363	363	378	378	338	342	mix-EPY	0.00400641
47	YRF13-16	YRF13-16.8	208	212	366	366	328	332	451	451	250	298	206	206	438	438	359	363	346	370	338	342	mix-EPY	0.00203804
48	YRF13-17	YRF13-17.F	212	224	366	382	336	336	459	459	262	266	198	198	450	450	363	367	342	358	334	338	F	0.0170455	0.212	119.63	7.73	19.43	63.77	41.02
48	YRF13-17	YRF13-17.M	212	224	366	362	332	332	455	467	270	274	194	206	434	474	363	363	366	378	306	338	M	0.00247525	0.212	115.18	7.13	18.87	69.35	44.74
48	YRF13-17	YRF13-17.1	212	224	366	366	332	332	467	467	270	270	194	194	450	474	363	363	366	378	310	314	mix-EPY	0.00454545
48	YRF13-17	YRF13-17.2	212	212	366	382	332	332	455	455	270	270	194	194	434	450	363	363	342	378	310	314	mix-EPY	0.00219298
48	YRF13-17	YRF13-17.3	212	224	382	382	332	336	436	459	270	298	206	206	434	454	363	367	358	378	310	342	mix-WPY	0.00241473
48	YRF13-17	YRF13-17.4	216	216	366	366	332	336	467	467	270	298	194	194	434	450	363	363	342	378	310	314	mix-EPY	0.00211149
49	YRF13-18	YRF13-18.F	224	232	362	362	336	336	0	0	270	298	210	210	414	454	363	363	326	370	310	310	F	0.00852273	0.486	124.81	7.01	19.67	63.72	46.75
49	YRF13-18	YRF13-18.M	212	224	366	366	328	332	463	463	254	270	174	222	450	454	363	363	354	374	314	338	M	0.00188578	0.486	114.49	7.93	18.93	69.63	46.78
49	YRF13-18	YRF13-18.1	212	232	366	378	332	336	463	0	270	270	214	226	450	450	363	363	370	374	310	310
49	YRF13-18	YRF13-18.2	212	224	362	398	332	332	463	463	270	298	178	178	414	450	363	363	370	374	310	342
49	YRF13-18	YRF13-18.3	212	224	362	366	328	336	0	0	270	298	178	214	414	454	363	363	354	370	310	338
49	YRF13-18	YRF13-18.4	212	224	362	362	332	336	0	0	270	318	214	226	414	454	363	363	366	374	310	342
49	YRF13-18	YRF13-18.5	224	232	366	378	328	336	0	0	270	318	178	194	454	454	363	363	354	370	338	342
50	YRF13-19	YRF13-19.F	212	224	378	382	332	332	463	451	318	318	190	190	438	450	363	363	394	394	306	342	F	0.00286697	0.245	110.3	7.86	19.17	69.57	47.24
50	YRF13-19	YRF13-19.M	224	232	366	366	336	336	479	479	270	314	210	210	414	450	363	363	370	390	310	342	M	0.00105932	0.245	115.57	7.6	18.47	68.63	44.71
50	YRF13-19	YRF13-19.1	212	220	366	378	332	336	447	447	270	318	190	190	450	458	363	363	362	394	310	338
50	YRF13-19	YRF13-19.2	220	224	382	386	332	336	451	463	270	298	186	210	438	450	367	367	338	394	306	342
50	YRF13-19	YRF13-19.3	212	224	370	386	332	336	451	451	270	318	186	186	438	450	367	367	374	394	338	342
50	YRF13-19	YRF13-19.4	212	216	382	386	332	336	463	471	270	302	190	190	450	458	367	367	374	394	306	338
50	YRF13-19	YRF13-19.5	212	216	386	386	332	336	451	463	318	318	214	214	438	458	367	367	374	394	306	338
50	YRF13-19	YRF13-19.6	212	212	366	366	332	336	451	459	318	318	210	210	450	458	367	367	374	394	338	342
50	YRF13-19	YRF13-19.7	212	212	378	386	332	336	447	459	270	274	186	186	438	458	367	367	374	394	306	342
51	YRF13-20	YRF13-20.F	212	212	378	378	328	336	459	463	270	318	182	194	446	470	363	367	362	366	310	342	F	0.00192308	1.074	122.82	8.27	19.61	66.81	45.08
51	YRF13-20	YRF13-20.M	208	224	366	398	324	336	451	471	270	318	178	190	434	450	363	367	322	346	338	342	M	0.00194704	1.074	116.89	7.5	17.63	66.78	46.4
51	YRF13-20	YRF13-20.1	208	212	366	366	324	336	0	0	270	318	178	190	434	470	363	367	362	362	310	334	mix-EPY	0.00155694
51	YRF13-20	YRF13-20.2	212	224	366	378	324	336	451	463	270	298	178	178	446	450	363	367	322	366	338	338	mix-EPY	0.00240385
51	YRF13-20	YRF13-20.3	208	208	366	378	328	336	447	459	270	298	178	190	450	470	363	367	346	362	310	314	mix-WPY	0.00457317
51	YRF13-20	YRF13-20.4	208	208	366	366	328	336	467	467	270	270	178	190	446	450	363	367	346	362	310	314	mix-EPY	0.0117187
51	YRF13-20	YRF13-20.5	212	224	366	366	324	328	447	463	270	270	178	178	426	426	363	367	362	366	310	338	mix-WPY	0.00487013
51	YRF13-20	YRF13-20.6	212	224	350	366	328	336	451	463	270	318	178	178	446	450	367	367	346	362	338	342	mix-EPY	0.0025
51	YRF13-20	YRF13-20.7	200	216	366	366	324	332	467	467	270	270	230	230	438	434	363	363	342	342	306	338	mix-WPY	0.00294118
52	YRF13-21	YRF13-21.F	200	200	366	366	336	340	463	463	270	270	194	194	458	458	363	363	346	354	338	342	F	0.03125	1.059	123.33	6.9	19.73	65.93	42.73
52	YRF13-21	YRF13-21.M	212	212	366	378	332	340	438	467	270	270	182	230	458	458	363	363	346	346	314	342	M	0.00120861	1.059	118.17	8.16	19.39	70.89	45.88
52	YRF13-21	YRF13-21.1	212	224	366	366	336	332	451	463	270	270	178	190	446	450	367	367	346	366	310	342
52	YRF13-21	YRF13-21.2	200	212	366	382	324	336	463	463	270	270	194	194	430	446	363	363	342	346	306	342
52	YRF13-21	YRF13-21.3	212	212	362	366	324	336	0	0	270	270	230	230	438	458	363	363	342	354	338	342
52	YRF13-21	YRF13-21.4	200	220	366	382	324	336	463	463	270	270	230	230	438	450	363	363	342	354	306	338
52	YRF13-21	YRF13-21.5	212	212	366	386	328	332	463	463	270	270	230	238	438	446	363	363	342	354	306	342
53	YRF13-22	YRF13-22.F	224	224	366	366	316	328	447	459	298	298	182	186	446	458	363	367	366	366	310	310	F	0.00694444	0.222	107.18	7.27	18.49	67.21	38.86
53	YRF13-22	YRF13-22.M	220	220	366	370	332	340	455	463	270	278	182	198	438	458	367	367	350	366	306	342	M	0.00331126	0.222	111	7.64	19.21	71.89	40.75
53	YRF13-22	YRF13-22.1	196	196	370	386	328	332	0	0	270	278	182	186	438	438	363	363	350	354	310	342
53	YRF13-22	YRF13-22.2	220	224	366	370	328	332	455	459	250	298	182	186	438	438	367	367	350	354	310	342
53	YRF13-22	YRF13-22.3	220	224	366	370	316	340	447	463	266	274	182	186	438	438	363	363	366	370	306	310
53	YRF13-22	YRF13-22.4	220	224	366	370	328	332	447	463	270	274	182	198	438	438	367	367	350	354	310	338
54	YRF13-23	YRF13-23.F	212	212	366	366	324	328	0	0	270	270	202	202	454	454	363	363	402	422	310	318	F	0.00112108	0.243	120.89	7.8	18.09	65.79	43.22
54	YRF13-23	YRF13-23.M	208	228	370	390	328	336	459	459	262	270	186	190	438	438	363	363	362	386	314	342	M	0.00303819	0.243	112.12	7.73	14.7	70.71	44.84
54	YRF13-23	YRF13-23.1	212	224	366	366	328	324	463	463	270	270	190	190	462	462	363	363	394	422	310	314	mix-WPY	0.00416667
54	YRF13-23	YRF13-23.2	212	220	366	366	328	328	447	463	270	270	190	202	454	454	363	363	394	422	310	314	mix-WPY	0.0039557
54	YRF13-23	YRF13-23.3	208	212	366	390	324	336	459	459	270	270	186	202	438	454	363	363	362	402	322	342	mix-EPY	0.00215517
54	YRF13-23	YRF13-23.4	208	212	366	366	328	336	459	463	270	286	186	202	454	454	363	363	362	422	322	338	mix-EPY	0.0015681
55	YRF13-24	YRF13-24.F	224	224	366	378	328	328	0	0	270	270	198	198	434	458	363	363	354	406	310	322	F	0.0625	1.074	118.79	8.02	19.06	66.07	44.3
55	YRF13-24	YRF13-24.M	220	220	366	366	328	336	451	451	270	270	190	190	434	438	359	363	402	414	306	306	M	0.0166667	1.074	106.29	7.71	18.98	66.99	41.44
55	YRF13-24	YRF13-24.1	224	224	366	366	328	336	0	0	270	274	194	198	466	466	359	363	354	414	322	322	mix-EPY	0.00134698
55	YRF13-24	YRF13-24.2	224	224	378	382	328	328	447	447	262	270	198	206	438	438	363	363	354	394	306	322	mix-WPY	0.00360577
55	YRF13-24	YRF13-24.3	212	224	366	386	324	328	447	447	270	270	198	206	434	466	363	363	354	358	310	310	mix-EPY	0.00480769
55	YRF13-24	YRF13-24.4	212	212	366	366	328	324	451	451	270	298	190	190	434	434	363	363	402	406	306	310	mix-WPY	0.0025
55	YRF13-24	YRF13-24.5	200	216	366	378	328	332	0	0	270	270	190	198	434	434	363	363	402	414	310	310	mix-EPY	0.00801282
56	YRF13-25	YRF13-25.F	212	220	378	386	320	328	451	451	270	270	178	178	434	458	363	363	358	378	306	306	F	0.00428082	0.231	110.87	7.78	18.29	66.42	46.58
56	YRF13-25	YRF13-25.M	200	212	366	366	328	336	467	467	250	270	190	198	458	458	363	367	330	362	310	338	M	0.00280449	0.231	119.07	7.16	19.05	68.54	40.64
56	YRF13-25	YRF13-25.1	200	220	362	378	320	336	451	451	270	270	190	190	458	458	363	367	330	378	306	310
56	YRF13-25	YRF13-25.2	212	212	362	378	320	328	451	467	270	270	178	190	434	458	359	367	362	378	334	342
56	YRF13-25	YRF13-25.3	200	216	366	378	328	336	0	0	270	270	198	198	434	434	359	367	330	330	310	310
56	YRF13-25	YRF13-25.4	212	220	362	382	328	328	451	467	270	270	178	198	458	458	359	367	362	362	306	334
56	YRF13-25	YRF13-25.5	200	216	362	386	320	336	451	451	270	270	178	190	458	458	363	363	330	378	310	338
57	YRF13-26	YRF13-26.F	212	212	362	366	332	336	455	455	270	278	182	182	434	442	363	363	342	362	318	342	F	0.00528169	0.263	120.98	8.07	19.47	64.13	43.04
57	YRF13-26	YRF13-26.M	212	224	362	386	328	340	455	467	270	270	214	214	434	450	363	363	354	418	310	338	M	0.00113932	0.263	119.56	7.99	19.01	69.89	43.23
57	YRF13-26	YRF13-26.1	212	224	366	386	328	336	447	455	270	270	214	214	450	450	363	363	354	362	310	338
57	YRF13-26	YRF13-26.2	212	224	366	386	332	336	447	467	270	270	214	214	434	434	363	363	362	418	338	342
58	YRF13-27	YRF13-27.F	224	224	362	386	328	332	451	463	270	270	174	178	450	462	363	363	362	370	306	310	F	0.000912409	1.053	115.92	7.3	20.62	67.9	39.11
58	YRF13-27	YRF13-27.M	224	232	366	366	328	336	451	459	270	270	190	214	434	470	363	363	362	418	306	310	M	0.00134202	1.053	117.18	7.88	18.31	70.44	46.67
58	YRF13-27	YRF13-27.1	224	224	366	382	328	336	451	459	270	270	182	214	450	450	363	363	362	418	306	310
58	YRF13-27	YRF13-27.2	224	224	362	366	336	336	447	463	270	270	186	214	450	470	363	363	370	418	306	306
58	YRF13-27	YRF13-27.3	224	232	366	386	336	336	463	463	270	270	178	190	434	450	363	363	370	418	306	306
58	YRF13-27	YRF13-27.4	224	224	366	386	328	336	459	463	270	270	190	190	434	450	363	363	362	418	306	306
58	YRF13-27	YRF13-27.5	224	224	366	382	328	328	451	459	270	270	186	190	434	462	363	363	362	362	310	310
59	YRF13-28	YRF13-28.F	200	232	378	378	328	340	459	459	266	266	206	206	454	454	359	363	354	378	306	310	F	0.00281532	0.2	114.52	7.81	19.25	64.16	35.15
59	YRF13-28	YRF13-28.M	216	224	378	382	332	336	459	459	266	270	190	206	454	454	363	363	346	362	306	334	M	0.00497159	0.2	116.84	8.13	19.76	70	44.64
59	YRF13-28	YRF13-28.1	200	212	378	378	332	340	459	459	262	270	182	190	462	462	363	363	346	378	310	346
59	YRF13-28	YRF13-28.2	200	224	378	378	332	336	459	459	270	270	206	206	438	438	359	363	346	378	306	310
59	YRF13-28	YRF13-28.3	200	224	362	362	336	340	0	0	270	270	190	206	438	438	363	363	362	378	306	362
59	YRF13-28	YRF13-28.4	200	212	366	366	332	340	0	0	270	270	190	206	462	462	359	363	346	378	306	362
59	YRF13-28	YRF13-28.5	216	216	378	378	336	340	0	0	270	270	190	190	462	462	359	363	362	378	306	362
59	YRF13-28	YRF13-28.6	224	224	378	378	328	336	459	459	270	270	206	206	454	462	359	363	354	362	310	330
60	YRF13-29	YRF13-29.F	200	224	366	366	328	332	459	471	270	270	194	194	438	438	367	367	358	362	310	338	F	0.00325521	0.282	112.25	7.12	18.1	63.89	39.18
60	YRF13-29	YRF13-29.M	224	224	366	366	324	340	447	451	250	270	186	198	438	450	363	363	350	382	310	314	M	0.0035	0.282	115.89	7.61	18.97	70.54	41
60	YRF13-29	YRF13-29.1	200	200	366	366	324	332	451	471	270	270	194	198	438	450	363	363	358	382	310	310	mix-EPY	0.00416667
60	YRF13-29	YRF13-29.2	224	224	366	366	324	328	451	471	270	270	198	198	438	450	363	367	362	382	310	338	mix-EPY	0.00340909
60	YRF13-29	YRF13-29.3	212	224	338	350	332	336	467	467	270	270	194	198	438	458	363	363	330	330	310	310	mix-WPY	0.00694444
60	YRF13-29	YRF13-29.4	200	224	338	350	328	340	451	459	270	298	198	198	438	438	363	363	350	362	310	318	mix-EPY	0.00364583
60	YRF13-29	YRF13-29.5	200	224	338	350	328	340	451	471	286	298	186	194	438	450	363	367	350	362	310	318	mix-EPY	0.00543478
61	YRF13-30	YRF13-30.F	200	220	350	382	328	344	487	487	298	298	198	198	438	450	363	363	358	358	314	326	F	0.00254065	0.25	117.68	7.36	18.64	63.4	40.16
61	YRF13-30	YRF13-30.M	212	224	366	374	328	336	0	0	250	250	186	190	474	474	363	363	334	338	306	338	M	0.00451807	0.25	125.98	7.27	19.08	65.37	43.85
61	YRF13-30	YRF13-30.1	212	220	378	378	320	328	447	451	250	250	190	198	446	446	363	363	358	378	314	314
61	YRF13-30	YRF13-30.2	212	220	378	386	328	336	487	487	270	270	190	198	450	450	363	363	334	358	314	362
61	YRF13-30	YRF13-30.3	220	220	378	378	324	320	471	487	262	270	218	222	434	438	363	363	358	370	306	342
61	YRF13-30	YRF13-30.4	200	224	378	382	328	336	487	487	270	270	186	198	438	438	363	363	338	358	306	314
62	YRF13-31	YRF13-31.F	204	204	378	374	332	332	451	459	262	270	178	178	474	474	363	363	338	338	310	314	F	0.025	0.243	122.73	7.68	20.93	65.11	43.74
62	YRF13-31	YRF13-31.M	204	212	366	366	332	336	447	447	270	270	190	194	438	438	367	367	350	366	322	322	M	0.000322831	0.243	124.23	8.25	18.01	71.25	31.41
62	YRF13-31	YRF13-31.1	220	232	366	382	332	336	447	459	270	270	190	194	474	474	363	367	350	350	322	322
62	YRF13-31	YRF13-31.2	204	216	378	378	332	336	451	451	262	270	186	190	438	438	367	367	338	366	334	338
63	YRF13-32	YRF13-32.F	204	224	358	366	332	336	451	451	262	270	182	186	462	466	363	363	334	338	334	338	F	0.00905797	1.045	116.12	7.85	18.8	64.97	40.89
63	YRF13-32	YRF13-32.M	204	212	362	362	332	336	459	459	262	270	194	198	458	458	363	363	330	350	306	314	M	0.000154093	1.045	117.32	7.97	19.72	70.32	46.53
63	YRF13-32	YRF13-32.1	200	224	366	366	328	336	0	0	262	262	174	186	450	462	363	363	374	394	314	314	mix-WPY	0.00376506
63	YRF13-32	YRF13-32.2	208	212	362	366	332	336	0	0	262	262	186	194	458	462	363	363	330	342	306	314	mix-EPY	0.0208333
63	YRF13-32	YRF13-32.3	212	224	366	382	324	328	451	479	270	270	186	198	462	462	363	363	330	374	314	314	mix-EPY	0.00182927
63	YRF13-32	YRF13-32.4	212	212	366	366	324	328	447	447	270	270	174	186	462	462	363	363	342	362	314	338	mix-EPY	0.00352113
64	YRF13-33	YRF13-33.F	212	224	366	366	332	336	447	447	270	270	186	194	450	450	363	363	378	378	314	334	F	0.00440141	1.075	118.63	8.1	20.43	65.34	41.55
64	YRF13-33	YRF13-33.M	228	236	366	366	332	336	447	447	270	270	186	190	450	462	359	363	378	394	310	314	M	0.00025109	1.075	109.13	7.44	19.78	65.59	44.55
64	YRF13-33	YRF13-33.1	212	224	362	366	328	336	0	0	270	270	182	194	438	438	363	363	338	402	338	342
64	YRF13-33	YRF13-33.2	204	212	362	366	332	336	447	471	270	266	182	194	466	466	359	359	374	402	326	334

## Sheet: distance
Cuckolded nest ID	Nearest neighour ID	Distance nests of cuckolded males and nearest neighbors (m)	EP sire ID	Distance between nests of EP sires and the cuckolded males(m)
YRF11-2	YRF11-1	69.823	YRF11-4	427.295
YRF11-2	YRF11-1	69.823	YRF11-7	263.827
YRF11-6	YRF11-4	129.452	YRF11-8	596.63
YRF11-7	YRF11-1	222.253	YRF11-3	289.239
YRF11-8	YRF11-9	97.715	YRF11-6	597.971
YRF11-9	YRF11-4	176.403	YRF11-4	176.403
YRF11-10	YRF11-11	258.08	YRF11-1	437.365
YRF12-1	YRF12-2	131.603	YRF12-5	809.6
YRF12-2	—	—	YRF12-3	40.533
YRF12-3	YRF12-2	40.533	YRF12-5	948.2
YRF12-4	YRF12-19	252.59	YRF12-19	254.558
YRF12-6	YRF12-14	242.614	—	—
YRF12-8	YRF12-10	251.318	YRF12-3	1767
YRF12-10	YRF12-8	65.02	YRF12-2	651.785
YRF12-13	YRF12-14	56.902	YRF12-16	1216
YRF12-14	—	—	YRF12-18	1376
YRF12-14	—	—	YRF12-3	1664
YRF12-15	YRF12-16	278.014	—	—
YRF12-16	—	—	—	—
YRF12-18	YRF12-15	370.175	YRF12-9	1536
YRF13-21	YRF13-14	41.957	YRF13-5	1666
YRF13-14	YRF13-19	146.377	YRF13-25	238.853
YRF13-19	—	—	YRF13-25	263.573
YRF13-19	—	—	YRF13-20	317.559
YRF13-30	YRF13-19	41.986	YRF13-10	1133
YRF13-6	YRF13-1	173.292	YRF13-1	173.292
YRF13-23	YRF13-18	347.889	YRF13-18	609.799
YRF13-12	YRF13-3	318.645	YRF13-14	761.658
YRF13-24	YRF13-6	285.722	—	—
YRF13-29	YRF13-20	86.151	YRF13-25	265.441
YRF13-20	—	—	C6	560.515
YRF13-20	—	—	YRF13-21	464.645
YRF13-16	YRF13-3	62.221	YRF13-3	62.221
YRF13-1	YRF13-22	179.003	YRF13-5	219.071
YRF13-22	YRF13-26	95.193	YRF13-29	1354
YRF13-7	YRF13-20	242.228	—	—
YRF13-32	YRF13-27	123.839	C6	121.477
YRF13-9	YRF13-18	287.329	YRF13-1	1274
YRF13-17	YRF13-6	222.284	YRF13-28	1765

## Sheet: relateness
Relateness(social pair VS extra-pair )
social pair	extra-pair
0.816	-0.21
0.816	0.161
-1.842	0.501
-2.817	-0.093
3.372	0.501
0.447	-1.947
1.374	2.792
2.472	-2.16
-0.021	-3.568
-4.567	-4.42
4.734	0.621
-2.209	-2.444
-2.601	-0.177
-0.08	-2.602
0.132	-0.066
0.132	0.125
-0.059	0.812
0.139	0.818
-0.448	-0.154
0.623	1.518
-0.649	0.335
0.064	-0.394
-0.487	0.96
0.639	1.012
0.07	-0.086
0.07	-0.099
0.063	-0.153
-0.71	-0.316
0.236	0.013
0.257	1.79
0.779	0.335
0.038	0.168
0.038	0.264
0.038	0.453
